# Supplementary material for: Segmental PASI Evaluation Reveals Reduced PUVA Responsiveness of Lower-Limb Psoriasis in Patients with Internal Organ Malignancy
Source: J Clin Med. 2026 Jun 11;15(12):4525. doi: 10.3390/jcm15124525 (PMC13302393; doi:10.3390/jcm15124525)
Supplement: Supplementary file 1 [file jcm-15-04525-s001.zip]

Archive with 2 entries (2 files):
- Table S1. SuppData.pdf
- Table S2. STROBE Statement.pdf
